# Supplementary material for: The Comprehensive Facial Injury (CFI) Score Is an Early Predictor of the Management for Mild, Moderate and Severe Facial Trauma
Source: J Clin Med. 2022 Jun 8;11(12):3281. doi: 10.3390/jcm11123281 (PMC9225200; doi:10.3390/jcm11123281)
Supplement: Supplementary file 1 [file jcm-11-03281-s001.zip]

Archive with 1 entries (1 files):
- jcm-1624575-supplementary.pdf
